# Supplementary material for: Exercise Alleviates Osteoporosis and Hyperglycemia in Type 1 Diabetes Mellitus Mice via Piezo1-Mediated Mechanotransduction
Source: Biology (Basel). 2026 May 22;15(11):819. doi: 10.3390/biology15110819 (PMC13255602; doi:10.3390/biology15110819)
Supplement: Supplementary file 1 [file biology-15-00819-s001.zip]

Archive with 2 entries (2 files):
- Original Images for Blots.pdf
- Supplementary figures of TRAP.pdf
